# Supplementary material for: Loss of the Y Chromosome in Oral Potentially Premalignant Disorders Predicts Malignant Progression: An Integrative Cross‐Species Multi‐Cohort Bioinformatic Study
Source: Head Neck. 2025 Oct 22;48(3):782–93. doi: 10.1002/hed.70070 (PMC12891753; doi:10.1002/hed.70070)
Supplement: Supplementary file 7 — Table S1: List of the public data sets, organism and tissue sources used in this study. [file HED-48-782-s008.xlsx]

## Sheet: Sheet2
Table S1: List of the public data sets, organism and tissue sources used in this study
Data	Organism	Tissue source	PMID	Platforms	Number of participants (male)				additional info	download date
					normal	OPMD/Premalignant	Tumor	Total
GSE229289	Mouse	oral	37669022	Illumina NovaSeq 6000 (Mus musculus)	3	21	6	30	4NQO-fed	20240227
GSE75421	Mouse	oral	27027432	[MoGene-2_0-st] Affymetrix Mouse Gene 2.0 ST Array [mogene20st_Mm_ENTREZG_18.0.0]	3	6	3	12	4NQO-fed	20240227
GSE164619	Mouse	oral	34239777	NextSeq 550 (Mus musculus)	3	7	3	13	4NQO-fed	20240227
GSE227919	Human	oral	36993637	Illumina NextSeq 500 (Homo sapiens)	7	17	/	24	tumor sample did not include in the analysis	20240531
GSE26549	Human	oral	21292635	[HuGene-1_0-st] Affymetrix Human Gene 1.0 ST Array [transcript (gene) version]	/	45	/	45	a clinical chemoprevention trial	20240227
UMC	Human	oral	36449687	HiSeq 4000 platform (Illumina)	/	28	/	28	CNA	20240227
GSE181919	Human	oral	36828832	Illumina HiSeq 4000 (Homo sapiens)	7	2	15	24	Single-cell transcriptome profiling	20240604
GSE49155	Human	lung	24618292	Illumina Genome Analyzer IIx (Homo sapiens) Illumina HiSeq 2000 (Homo sapiens)	7	7	10	24	lung squamous cell carcinomas	20240726
