# Supplementary material for: Loss of the Y Chromosome in Oral Potentially Premalignant Disorders Predicts Malignant Progression: An Integrative Cross‐Species Multi‐Cohort Bioinformatic Study
Source: Head Neck. 2025 Oct 22;48(3):782–93. doi: 10.1002/hed.70070 (PMC12891753; doi:10.1002/hed.70070)
Supplement: Supplementary file 8 — Table S2: Summary of the software and packages used for the analysis. [file HED-48-782-s002.xlsx]

## Sheet: Sheet1
Table S2: Summary of the software and packages used for the analysis
Software/Package	Version	reference
R software	4.3.0
Seurat	5.0.1	PMID:37231261
DecoupleR	2.9.7	PMID:36699385
CellChat	1.4.0	PMID:33597522; Suoqin Jin et al., CellChat for systematic analysis of cell-cell communication from single-cell and spatially resolved transcriptomics, bioRxiv 2023 [CellChat v2]
GSVA	1.50.0	PMID:23323831
ggplot2	3.5.0	H. Wickham. ggplot2: Elegant Graphics for Data Analysis. Springer-Verlag New York, 2016.
dittoSeq	1.14.2	PMID:33313640
pheatmap	1.0.12	Raivo Kolde (2019). pheatmap: Pretty Heatmaps. R package version 1.0.12. https://CRAN.R-project.org/package=pheatmap
